# Supplementary material for: Non-disclosure of HIV testing history in population-based surveys: implications for estimating a UNAIDS 90-90-90 target
Source: Glob Health Action. 2018 Dec 14;11(1):1553470. doi: 10.1080/16549716.2018.1553470 (PMC6300092; doi:10.1080/16549716.2018.1553470)
Supplement: Supplemental Material [file ZGHA_A_1553470_SM0418.zip]

Archive with 2 entries (2 files):
- ST1_v1.docx
- ST2_v1.docx
